# Supplementary material for: Development and Clinical Evaluation of a Multiplexed Health Surveillance Panel Using Ultra High‐Throughput PRM‐MS in an Inflammatory Bowel Disease Cohort
Source: Angew Chem Int Ed Engl. 2025 Sep 22;64(46):e202507610. doi: 10.1002/anie.202507610 (PMC12603970; doi:10.1002/anie.202507610)
Supplement: Supplementary file 2 — Supporting Information [file ANIE-64-e202507610-s001.zip]

Archive with 10 entries (9 files):
- anie202507610-supitem-0002-Data/
- anie202507610-supitem-0002-Data/10Table9.xlsx
- anie202507610-supitem-0002-Data/2Table1.xlsx
- anie202507610-supitem-0002-Data/3Table2.xlsx
- anie202507610-supitem-0002-Data/4Table3.xlsx
- anie202507610-supitem-0002-Data/5Table4.xlsx
- anie202507610-supitem-0002-Data/6Table5.xlsx
- anie202507610-supitem-0002-Data/7Table6.xlsx
- anie202507610-supitem-0002-Data/8Table7.xlsx
- anie202507610-supitem-0002-Data/9Table8.xlsx
