# Supplementary material for: Development and Clinical Evaluation of a Multiplexed Health Surveillance Panel Using Ultra High‐Throughput PRM‐MS in an Inflammatory Bowel Disease Cohort
Source: Angew Chem Int Ed Engl. 2025 Sep 22;64(46):e202507610. doi: 10.1002/anie.202507610 (PMC12603970; doi:10.1002/anie.202507610)
Supplement: Supplementary file 2 — Supporting Information [file ANIE-64-e202507610-s001.zip › anie202507610-supitem-0002-Data/10Table9.xlsx]

## Sheet: demographic_table
var	CORALE	HCW	Total
N(%)	493(49.2)	509(50.8)	1002
Clinicalevent(n(%))
16 Weeks	205(41.58)	288(56.58)	493(49.2)
24 Weeks	226(45.84)	221(43.42)	447(44.61)
8 Weeks	62(12.58)	0(0)	62(6.19)
age(median)	43.64	43.19	43.55
sex(n(%))
female	286(61.64)	323(63.46)	609(62.59)
male	178(38.36)	186(36.54)	364(37.41)
CDvsUC(n(%))
0	149(32.39)	0(NaN)	149(32.39)
1	311(67.61)	0(NaN)	311(67.61)
IBD(n(%))
No	0(0)	509(100)	509(50.8)
Yes	493(100)	0(0)	493(49.2)
