# Supplementary material for: Development and Clinical Evaluation of a Multiplexed Health Surveillance Panel Using Ultra High‐Throughput PRM‐MS in an Inflammatory Bowel Disease Cohort
Source: Angew Chem Int Ed Engl. 2025 Sep 22;64(46):e202507610. doi: 10.1002/anie.202507610 (PMC12603970; doi:10.1002/anie.202507610)
Supplement: Supplementary file 2 — Supporting Information [file ANIE-64-e202507610-s001.zip › anie202507610-supitem-0002-Data/2Table1.xlsx]

## Sheet: Table S1. FDA analytes
	UniProt Entry Name	Protein Name	FDA Approved Analyte
P02763	A1AG1_HUMAN	alpha1 acid glycoprotein 1	YES
P01009	A1AT_HUMAN	Alpha-1-antitrypsin	YES
P04217	A1BG_HUMAN	Alpha-1B-glycoprotein
P08697	A2AP_HUMAN	Alpha-2-antiplasmin	YES
P02750	A2GL_HUMAN	Leucine-rich alpha-2-glycoprotein
P01023	A2MG_HUMAN	Alpha-2-macroglobulin	YES
P01011	AACT_HUMAN	Alpha-1-antichymotrypsin
P43652	AFAM_HUMAN	Afamin
P02768	ALBU_HUMAN	Serum albumin	YES
P02760	AMBP_HUMAN	Protein AMBP
P01008	ANT3_HUMAN	Antithrombin-III	YES
P02647	APOA1_HUMAN	Apolipoprotein A-I	YES
P02652	APOA2_HUMAN	Apolipoprotein A-II
P06727	APOA4_HUMAN	Apolipoprotein A-IV
P04114	APOB_HUMAN	Apolipoprotein B-100	YES
P02655	APOC2_HUMAN	Apolipoprotein C-II
P02656	APOC3_HUMAN	Apolipoprotein C-III
P02649	APOE_HUMAN	Apolipoprotein E
O14791	APOL1_HUMAN	Apolipoprotein L1
P00736	C1R_HUMAN	Complement C1r subcomponent	YES
P09871	C1S_HUMAN	Complement C1s subcomponent	YES
P04003	C4BPA_HUMAN	C4b-binding protein alpha chain
P00751	CFAB_HUMAN	Complement factor B	YES
P08603	CFAH_HUMAN	Complement factor H
P10909	CLUS_HUMAN	Clusterin
P01024	CO3_HUMAN	Complement C3	YES
P0C0L5	CO4B_HUMAN	Complement C4-B
P01031	CO5_HUMAN	Complement C5	YES
P02748	CO9_HUMAN	Complement component C9
P02741	CRP_HUMAN	C-reactive protein	YES
P00742	FA10_HUMAN	Coagulation Factor X	YES
P00748	FA12_HUMAN	Coagulation Factor XII
P02765	FETUA_HUMAN	Alpha-2-HS-glycoprotein	YES
P02671	FIBA_HUMAN	Fibrinogen alpha chain	YES
P06396	GELS_HUMAN	Gelsolin
P69905	HBA_HUMAN	Hemoglobin subunit alpha
P02790	HEMO_HUMAN	Hemopexin	YES
P05546	HEP2_HUMAN	Heparin cofactor 2
P00738	HPT_HUMAN	Haptoglobin	YES
P00739	HPTR_HUMAN	Haptoglobin-related protein
P05155	IC1_HUMAN	Plasma protease C1 inhibitor	YES
P01876	IGHA1_HUMAN	Immunoglobulin heavy constant alpha 1
P01871	IGHM_HUMAN	Immunoglobulin heavy constant mu
P19827	ITIH1_HUMAN	Inter-alpha-trypsin inhibitor heavy chain H1
P19823	ITIH2_HUMAN	Inter-alpha-trypsin inhibitor heavy chain H2
Q14624	ITIH4_HUMAN	Inter-alpha-trypsin inhibitor heavy chain H4
P03952	KLKB1_HUMAN	Plasma kallikrein
P51884	LUM_HUMAN	Lumican
P00747	PLMN_HUMAN	Plasminogen	YES
P32119	PRDX2_HUMAN	Peroxiredoxin-2
P04278	SHBG_HUMAN	Sex hormone-binding globulin	YES
P00734	THRB_HUMAN	Prothrombin
P02787	TRFE_HUMAN	Serotransferrin	YES
P02774	VTDB_HUMAN	Vitamin D-binding protein
P04004	VTNC_HUMAN	Vitronectin
P04275	VWF_HUMAN	von Willebrand factor	YES
P25311	ZA2G_HUMAN	Zinc-alpha-2-glycoprotein
Reference	Anderson, N. L. The clinical plasma proteome: a survey of clinical assays for proteins in plasma and serum. Clin Chem 56, 177-185 (2010). https://doi.org/10.1373/clinchem.2009.126706

## Sheet: Peptide list
Elution order		Uniprot Entry Name	Proteiin Name	Peptide Sequence
1	P04278	SHBG_HUMAN	Sex hormone-binding globulin	VVLSQGSK
2	O14791	APOL1_HUMAN	Apolipoprotein L1	VAQELEEK
3	P02647	APOA1_HUMAN	Apolipoprotein A-I	ATEHLSTLSEK
4	P19823	ITIH2_HUMAN	Inter-alpha-trypsin inhibitor heavy chain H2	SLAPTAAAK
5	P02652	APOA2_HUMAN	Apolipoprotein A-II	SPELQAEAK
6	P02655	APOC2_HUMAN	Apolipoprotein C-II	TAAQNLYEK
7	P19827	ITIH1_HUMAN	Inter-alpha-trypsin inhibitor heavy chain H1	VTYDVSR
8	P01023	A2MG_HUMAN	Alpha-2-macroglobulin	SDIAPVAR
9	P08697	A2AP_HUMAN	Alpha-2-antiplasmin	LGNQEPGGQTALK
10	P00748	FA12_HUMAN	Coagulation Factor XII	EQPPSLTR
11	P10909	CLUS_HUMAN	Clusterin	EIQNAVNGVK
12	P01009	A1AT_HUMAN	Alpha-1-antitrypsin	QINDYVEK
13	P03952	KLKB1_HUMAN	Plasma kallikrein	YSPGGTPTAIK
14	P06727	APOA4_HUMAN	Apolipoprotein A-IV	ISASAEELR
15	P0C0L5	CO4B_HUMAN	Complement C4-B	DHAVDLIQK
16	P69905	HBA_HUMAN	Hemoglobin subunit alpha	VGAHAGEYGAEALER
17	P19823	ITIH2_HUMAN	Inter-alpha-trypsin inhibitor heavy chain H2	IYLQPGR
18	P25311	ZA2G_HUMAN	Zinc-alpha-2-glycoprotein	AGEVQEPELR
19	P06396	GELS_HUMAN	Gelsolin	TGAQELLR
20	P00736	C1R_HUMAN	Complement C1r subcomponent	YTTEIIK
21	P01024	CO3_HUMAN	Complement C3	TGLQEVEVK
22	P19827	ITIH1_HUMAN	Inter-alpha-trypsin inhibitor heavy chain H1	AAISGENAGLVR
23	P02750	A2GL_HUMAN	Leucine-rich alpha-2-glycoprotein	ALGHLDLSGNR
24	P02774	VTDB_HUMAN	Vitamin D-binding protein	VLEPTLK
25	P01031	CO5_HUMAN	Complement C5	TDAPDLPEENQAR
26	P01876	IGHA1_HUMAN	Immunoglobulin heavy constant alpha 1	TPLTATLSK
27	P00747	PLMN_HUMAN	Plasminogen	LSSPAVITDK
28	P02649	APOE_HUMAN	Apolipoprotein E	LGPLVEQGR
29	P00739	HPTR_HUMAN	Haptoglobin-related protein	TEGDGVYTLNDK
30	P02768	ALBU_HUMAN	Serum albumin	DLGEENFK
31	P02741	CRP_HUMAN	C-reactive protein	ESDTSYVSLK
32	P04275	VWF_HUMAN	von Willebrand factor	ILAGPAGDSNVVK
33	P01011	AACT_HUMAN	Alpha-1-antichymotrypsin	ADLSGITGAR
34	P05546	HEP2_HUMAN	Heparin cofactor 2	TLEAQLTPR
35	P01031	CO5_HUMAN	Complement C5	LQGTLPVEAR
36	P02765	FETUA_HUMAN	Alpha-2-HS-glycoprotein	FSVVYAK
37	P00751	CFAB_HUMAN	Complement factor B	ALFVSEEEK
38	P08603	CFAH_HUMAN	Complement factor H	SPDVINGSPISQK
39	P02655	APOC2_HUMAN	Apolipoprotein C-II	TYLPAVDEK
40	Q14624	ITIH4_HUMAN	Inter-alpha-trypsin inhibitor heavy chain H4	LALDNGGLAR
41	P04217	A1BG_HUMAN	Alpha-1B-glycoprotein	NGVAQEPVHLDSPAIK
42	P08603	CFAH_HUMAN	Complement factor H	IDVHLVPDR
43	P02671	FIBA_HUMAN	Fibrinogen alpha chain	NSLFEYQK
44	P02787	TRFE_HUMAN	Serotransferrin	DGAGDVAFVK
45	P02649	APOE_HUMAN	Apolipoprotein E	AATVGSLAGQPLQER
46	P00738	HPT_HUMAN	Haptoglobin	VGYVSGWGR
47	P02656	APOC3_HUMAN	Apolipoprotein C-III	DALSSVQESQVAQQAR
48	P04217	A1BG_HUMAN	Alpha-1B-glycoprotein	LLELTGPK
49	P00747	PLMN_HUMAN	Plasminogen	LFLEPTR
50	P02763	A1AG1_HUMAN	alpha1 acid glycoprotein 1	SDVVYTDWK
51	P02768	ALBU_HUMAN	Serum albumin	LVNEVTEFAK
52	P02748	CO9_HUMAN	Complement component C9	TSNFNAAISLK
53	P01008	ANT3_HUMAN	Antithrombin-III	DDLYVSDAFHK
54	P00751	CFAB_HUMAN	Complement factor B	EELLPAQDIK
55	P01871	IGHM_HUMAN	Immunoglobulin heavy constant mu	GFPSVLR
56	P01024	CO3_HUMAN	Complement C3	ISLPESLK
57	P00748	FA12_HUMAN	Coagulation Factor XII	VVGGLVALR
58	P01008	ANT3_HUMAN	Antithrombin-III	FATTFYQHLADSK
59	P00738	HPT_HUMAN	Haptoglobin	VTSIQDWVQK
60	P0C0L5	CO4B_HUMAN	Complement C4-B	VGDTLNLNLR
61	P06396	GELS_HUMAN	Gelsolin	AGALNSNDAFVLK
62	P10909	CLUS_HUMAN	Clusterin	TLLSNLEEAK
63	P02787	TRFE_HUMAN	Serotransferrin	SASDLTWDNLK
64	P09871	C1S_HUMAN	Complement C1s subcomponent	TNFDNDIALVR
65	P01009	A1AT_HUMAN	Alpha-1-antitrypsin	SVLGQLGITK
66	P00742	FA10_HUMAN	Coagulation Factor X	MLEVPYVDR
67	P01011	AACT_HUMAN	Alpha-1-antichymotrypsin	EIGELYLPK
68	P02760	AMBP_HUMAN	Protein AMBP	ETLLQDFR
69	P43652	AFAM_HUMAN	Afamin	FLVNLVK
70	P04004	VTNC_HUMAN	Vitronectin	FEDGVLDPDYPR
71	P02741	CRP_HUMAN	C-reactive protein	GYSIFSYATK
72	P04114	APOB_HUMAN	Apolipoprotein B-100	TEVIPPLIENR
73	P00734	THRB_HUMAN	Prothrombin	ELLESYIDGR
74	P02790	HEMO_HUMAN	Hemopexin	NFPSPVDAAFR
75	P04003	C4BPA_HUMAN	C4b-binding protein alpha chain	EDVYVVGTVLR
76	P32119	PRDX2_HUMAN	Peroxiredoxin-2	GLFIIDGK
77	P01876	IGHA1_HUMAN	Immunoglobulin heavy constant alpha 1	DASGVTFTWTPSSGK
78	P01023	A2MG_HUMAN	Alpha-2-macroglobulin	TEHPFTVEEFVLPK
79	P05155	IC1_HUMAN	Plasma protease C1 inhibitor	FQPTLLTLPR
80	P02748	CO9_HUMAN	Complement component C9	LSPIYNLVPVK
81	P02750	A2GL_HUMAN	Leucine-rich alpha-2-glycoprotein	DLLLPQPDLR
82	Q14624	ITIH4_HUMAN	Inter-alpha-trypsin inhibitor heavy chain H4	LGVYELLLK
83	P51884	LUM_HUMAN	Lumican	SLEYLDLSFNQIAR
