# Supplementary material for: Development and Clinical Evaluation of a Multiplexed Health Surveillance Panel Using Ultra High‐Throughput PRM‐MS in an Inflammatory Bowel Disease Cohort
Source: Angew Chem Int Ed Engl. 2025 Sep 22;64(46):e202507610. doi: 10.1002/anie.202507610 (PMC12603970; doi:10.1002/anie.202507610)
Supplement: Supplementary file 2 — Supporting Information [file ANIE-64-e202507610-s001.zip › anie202507610-supitem-0002-Data/3Table2.xlsx]

## Sheet: PRM Conductor Parameters
Throughput (SPD)	Scan Range (Th)	Cycle Time (s)	Acq. Window (min)	LC Peak Base Width (s)
100	200-1500	0.88	0.5	2.6 – 12.0
144	200-1500	0.63	0.5	2.0 – 9.9
180	200-1500	0.63	0.4	1.5 – 7.6
300	Optimized	0.67	0.3	1.2 – 5.9
