# Supplementary material for: Development and Clinical Evaluation of a Multiplexed Health Surveillance Panel Using Ultra High‐Throughput PRM‐MS in an Inflammatory Bowel Disease Cohort
Source: Angew Chem Int Ed Engl. 2025 Sep 22;64(46):e202507610. doi: 10.1002/anie.202507610 (PMC12603970; doi:10.1002/anie.202507610)
Supplement: Supplementary file 2 — Supporting Information [file ANIE-64-e202507610-s001.zip › anie202507610-supitem-0002-Data/8Table7.xlsx]

## Sheet: STable7 
83 SIL			SST RT			SST intensity			83 SIL High, Mid and low QC									83 SIL in IBD samples
Peptide Index	UniproID	Peptide Sequence	Average (min)	STDEV (min)	CV%	Average	STDEV	CV%	High QC Intensity Average	Mid QC Intensity Average	Low QC intensity Average	High QC STDEV	Mid QC STDEV	Low QC STDEV	High QC CV%	Mid QC CV%	Low QC CV%	Intensity Average	STDEV	CV %
1	|P04278|SHBG_HUMAN	VVLSQGSK	1.47418	0.0154884	1.05064	1.97633e+06	1.23731e+06	62.6066	6.13746e+06	4.48907e+06	1.56851e+06	767321	444133	204223	73.142	48.92	45.982	2253609	1244207	55.2095
2	|O14791|APOL1_HUMAN	VAQELEEK	1.4981	0.0463848	3.09624	686483	205379	29.9176	2.39293e+06	760921	498774	153167	148902	37487	31.799	30.709	25.175	657687	244146	37.122
3	|P02647|APOA1_HUMAN	ATEHLSTLSEK	1.52768	0.0575728	3.76863	1.38206e+06	534255	38.6563	4.88552e+06	1.68138e+06	1.04078e+06	342858	273307	82663	34.416	32.942	30.246	1673258	580649	34.7017
4	|P19823|ITIH2_HUMAN	SLAPTAAAK	1.54415	0.075159	4.86734	1.36126e+06	561869	41.2758	5.10614e+06	1.51557e+06	1.02858e+06	367268	265613	88023	29.681	35.706	33.14	1319777	475468	36.0264
5	|P02652|APOA2_HUMAN	SPELQAEAK	1.59077	0.0737217	4.63433	2.08515e+06	654565	31.3917	7.69993e+06	1510960	1.50992e+06	313186	393666	77037	19.623	20.742	19.569	2091702	466373	22.2963
6	|P02655|APOC2_HUMAN	TAAQNLYEK	1.82704	0.103455	5.6624	2.15269e+06	690569	32.0793	8.37719e+06	2.06248e+06	1.54283e+06	385153	380583	104672	24.62	24.964	27.503	2227844	537484	24.1257
7	|P19827|ITIH1_HUMAN	VTYDVSR	1.87794	0.0797634	4.24738	1.88846e+06	474970	25.1512	6.58402e+06	1.45928e+06	1.31727e+06	295138	346588	82426	22.164	22.405	23.782	1942031	361051	18.5914
8	|P01023|A2MG_HUMAN	SDIAPVAR	1.9327	0.0884113	4.57449	5.13908e+06	1.41579e+06	27.5496	1.81919e+07	4.2303e+06	3.62611e+06	934535	939793	222807	23.254	25.772	23.708	5271478	1075072	20.3941
9	|P08697|A2AP_HUMAN	LGNQEPGGQTALK	1.99849	0.0943567	4.7214	2.9545e+06	863440	29.2246	1.09583e+07	2.57686e+06	2.04998e+06	505489	508760	116267	23.515	24.658	22.853	3018661	686967	22.7573
10	|P00748|FA12_HUMAN	EQPPSLTR	1.99974	0.0911004	4.55561	7.24733e+06	1.85021e+06	25.5295	2.56589e+07	6.36622e+06	5.04281e+06	1.18903e+06	1.27859e+06	298238	24.811	23.579	23.326	7330066	1425911	19.4529
11	|P10909|CLUS_HUMAN	EIQNAVNGVK	2.03019	0.091602	4.51199	734043	201802	27.4918	2.54744e+06	521116	555020	116743	142118	30386	20.456	21.034	21.381	734802	173769	23.6484
12	|P01009|A1AT_HUMAN	QINDYVEK	2.27531	0.0869621	3.822	936754	282948	30.2051	3369358	868265	664989	172598	170948	45058	25.769	25.955	26.358	907401	264202	29.1164
13	|P03952|KLKB1_HUMAN	YSPGGTPTAIK	2.3401	0.103937	4.44157	5.19341e+06	1.48349e+06	28.5648	1.93372e+07	4.50414e+06	3.62988e+06	859346	899511	203090	23.293	23.674	22.578	5280938	991370	18.7726
14	|P06727|APOA4_HUMAN	ISASAEELR	2.34624	0.0991008	4.22382	3.69395e+06	969811	26.2541	1.33309e+07	3.09542e+06	2.56611e+06	602150	641447	145178	23.22	23.465	22.633	3710279	658533	17.7489
15	|P0C0L5|CO4B_HUMAN	DHAVDLIQK	2.39363	0.108128	4.5173	4.82074e+06	1.29642e+06	26.8925	1.62738e+07	3.05116e+06	3.28964e+06	625141	856523	185198	18.749	19.003	21.622	4838948	739025	15.2724
16	|P69905|HBA_HUMAN	VGAHAGEYGAEALER	2.56103	0.108866	4.25088	4.07869e+06	1.27012e+06	31.1403	1.46082e+07	3.1742e+06	2.75354e+06	635441	653648	149132	21.729	23.077	22.815	4121445	1009135	24.485
17	|P19823|ITIH2_HUMAN	IYLQPGR	2.60965	0.118921	4.55697	2.46667e+06	639713	25.9343	8.50343e+06	1.90961e+06	1.72891e+06	385891	447994	97699	22.457	22.32	21.808	2486644	501870	20.1826
18	|P25311|ZA2G_HUMAN	AGEVQEPELR	2.63682	0.10035	3.80573	4.7523e+06	1.18877e+06	25.0147	16429982	3.19073e+06	3.22691e+06	623328	807041	170457	19.42	19.317	21.121	4586026	898759	19.5978
19	|P06396|GELS_HUMAN	TGAQELLR	2.68498	0.124154	4.624	3.73781e+06	986134	26.3827	1.33366e+07	3.10729e+06	2.64405e+06	666525	679967	163370	23.299	25.208	24.026	3708634	900737	24.2876
20	|P00736|C1R_HUMAN	YTTEIIK	2.69434	0.127821	4.74405	629104	219589	34.9051	2.44309e+06	852256	444922	126187	111856	33188	34.884	28.362	29.67	588423	201106	34.1771
21	|P01024|CO3_HUMAN	TGLQEVEVK	2.80666	0.117093	4.17197	2.55643e+06	685316	26.8075	8.88913e+06	1.62754e+06	1.78931e+06	416668	458830	99672	18.309	23.286	21.723	2534611	502802	19.8374
22	|P19827|ITIH1_HUMAN	AAISGENAGLVR	2.8226	0.114012	4.03924	9.25032e+06	2.53205e+06	27.3726	3.18576e+07	6.97428e+06	6.34098e+06	1.24333e+06	1.55943e+06	320558	21.892	19.608	20.556	9183718	1774909	19.3267
23	|P02750|A2GL_HUMAN	ALGHLDLSGNR	2.82543	0.133534	4.72614	2.25926e+06	688364	30.4686	8.0755e+06	1769357	1.6131e+06	372358	412868	90259	21.91	23.083	21.862	2326300	480880	20.6715
24	|P02774|VTDB_HUMAN	VLEPTLK	2.85743	0.13068	4.57334	2.35259e+06	592801	25.1978	8.14731e+06	1.95892e+06	1.67803e+06	413200	438295	104885	24.044	24.624	23.93	2366399	473256	19.999
25	|P01031|CO5_HUMAN	TDAPDLPEENQAR	2.88116	0.0813115	2.82218	4.03543e+06	1.06318e+06	26.3462	1.34103e+07	3.02916e+06	2.51539e+06	560016	620392	130220	22.588	22.264	20.99	3873693	892109	23.0299
26	|P01876|IGHA1_HUMAN	TPLTATLSK	2.95453	0.133529	4.51946	4.49577e+06	1.25208e+06	27.8503	1.63829e+07	4.79919e+06	3.13336e+06	856895	799832	197519	29.294	27.347	24.695	4314355	1131845	26.2344
27	|P00747|PLMN_HUMAN	LSSPAVITDK	2.97399	0.117899	3.96434	1.96118e+06	481122	24.5323	6.73637e+06	1.42074e+06	1.33547e+06	313536	336208	77829	21.091	23.478	23.149	1834703	430793	23.4803
28	|P02649|APOE_HUMAN	LGPLVEQGR	3.00428	0.127944	4.25874	9.26453e+06	2.22157e+06	23.9793	3.22985e+07	5.39171e+06	6.36723e+06	1.13381e+06	1.63347e+06	322860	16.693	17.807	19.765	9216936	1485815	16.1205
29	|P00739|HPTR_HUMAN	TEGDGVYTLNDK	3.06801	0.0920302	2.99967	2.03116e+06	536870	26.4317	7.1821e+06	1.61597e+06	1.35234e+06	299951	333204	70894	22.5	22.18	21.276	1989463	405686	20.3917
30	|P02768|ALBU_HUMAN	DLGEENFK	3.13817	0.0827405	2.63659	1.32642e+06	393217	29.6451	4.79626e+06	1336112	944447	243355	245894	62130	27.857	25.767	25.267	1314707	331948	25.2489
31	|P02741|CRP_HUMAN	ESDTSYVSLK	3.14495	0.100944	3.2097	1.02106e+06	227169	22.2484	3.81871e+06	1.40785e+06	819364	249605	211750	61266	36.867	30.463	28.933	1020773	158029	15.4813
32	|P04275|VWF_HUMAN	ILAGPAGDSNVVK	3.15842	0.113858	3.6049	2.56884e+06	822845	32.0318	1.02333e+07	2.41102e+06	1.80181e+06	531742	436078	125245	23.561	29.512	28.721	2678565	679072	25.3521
33	|P01011|AACT_HUMAN	ADLSGITGAR	3.16013	0.0956775	3.02764	6.79072e+06	1.83217e+06	26.9806	2.35337e+07	5.87731e+06	4.74104e+06	1.19366e+06	1.22262e+06	262860	24.974	25.177	21.5	6831556	1385278	20.2776
34	|P05546|HEP2_HUMAN	TLEAQLTPR	3.24595	0.118883	3.66251	4.08661e+06	1.02903e+06	25.1806	1.40364e+07	2.64688e+06	2.81921e+06	619254	698485	148252	18.857	21.965	21.225	3957418	689963	17.4347
35	|P01031|CO5_HUMAN	LQGTLPVEAR	3.26598	0.12488	3.82367	1.00907e+07	2.60114e+06	25.7774	3.57611e+07	6.32651e+06	6.90826e+06	1.501e+06	1.65902e+06	332050	17.691	21.728	20.015	10224664	1708627	16.7108
36	|P02765|FETUA_HUMAN	FSVVYAK	3.28013	0.136786	4.17013	2.27532e+06	560487	24.6333	7.44278e+06	1.52669e+06	1.6009e+06	346011	414481	92637	20.512	21.614	22.35	2275510	389389	17.1121
37	|P00751|CFAB_HUMAN	ALFVSEEEK	3.35277	0.129859	3.87318	3.68217e+06	1.02727e+06	27.8986	1.32592e+07	3.16733e+06	2.64476e+06	677218	651338	161603	23.888	25.606	24.811	3667184	878905	23.9668
38	|P08603|CFAH_HUMAN	SPDVINGSPISQK	3.35486	0.10216	3.04514	4.59426e+06	1.08686e+06	23.6569	1.5136e+07	2.54053e+06	3.03576e+06	601808	746702	149303	16.785	19.824	19.995	4564853	758809	16.6228
39	|P02655|APOC2_HUMAN	TYLPAVDEK	3.40521	0.115688	3.39739	4.45835e+06	1.29817e+06	29.1178	1.60434e+07	4.3122e+06	3.12223e+06	913917	784440	216695	26.878	29.271	27.624	4247625	1086439	25.5776
40	|Q14624|ITIH4_HUMAN	LALDNGGLAR	3.52949	0.114668	3.24886	8.16486e+06	2.19483e+06	26.8815	2.86807e+07	6.6122e+06	5.62897e+06	1326059	1.39409e+06	312562	23.054	23.558	22.421	8315126	1780681	21.415
41	|P04217|A1BG_HUMAN	NGVAQEPVHLDSPAIK	3.54543	0.124994	3.5255	3.28396e+06	980281	29.8506	1.07379e+07	2.5148e+06	2.13439e+06	530697	522970	132623	23.42	24.864	25.36	3229035	738966	22.885
42	|P08603|CFAH_HUMAN	IDVHLVPDR	3.57659	0.124385	3.47775	4.00605e+06	1.24061e+06	30.9685	1.44293e+07	3.4293e+06	2.79863e+06	710196	687496	175148	23.766	25.377	25.476	4063465	906510	22.3088
43	|P02671|FIBA_HUMAN	NSLFEYQK	3.6828	0.128754	3.4961	2.27502e+06	913494	40.1532	8.244e+06	2.55715e+06	1.59666e+06	542813	397672	137881	31.018	33.997	34.672	2331050	894650	38.3797
44	|P02787|TRFE_HUMAN	DGAGDVAFVK	3.7026	0.0902647	2.43787	2.4233e+06	825739	34.0749	9.0245e+06	2456409	1.68257e+06	466573	415818	113965	27.219	27.73	27.407	2465305	736910	29.8912
45	|P02649|APOE_HUMAN	AATVGSLAGQPLQER	3.81794	0.113863	2.98231	3.22303e+06	871984	27.0548	1.09669e+07	1.99767e+06	2.03114e+06	379364	494441	102453	18.215	18.677	20.721	3283930	513948	15.6504
46	|P00738|HPT_HUMAN	VGYVSGWGR	3.83029	0.125861	3.28593	5.50573e+06	2.01625e+06	36.6209	2.02236e+07	4.8864e+06	3.91123e+06	999592	960151	236433	24.162	25.557	24.625	4723368	1478515	31.3021
47	|P02656|APOC3_HUMAN	DALSSVQESQVAQQAR	3.87862	0.0667761	1.72165	755529	223863	29.63	2.43439e+06	600433	445866	119418	112164	31311	24.665	26.783	27.916	859713	141871	16.5021
48	|P04217|A1BG_HUMAN	LLELTGPK	3.91254	0.139539	3.56647	4.06916e+06	943251	23.1805	1.40429e+07	2.70238e+06	2.82472e+06	555605	729875	139737	19.244	19.669	19.145	4108445	614081	14.9468
49	|P00747|PLMN_HUMAN	LFLEPTR	4.139	0.144	3.47911	5.05333e+06	1.37526e+06	27.2149	18236914	3.74132e+06	3.49991e+06	872771	872877	210790	20.515	24.937	24.149	5110371	1012972	19.8219
50	|P02763|A1AG1_HUMAN	SDVVYTDWK	4.15534	0.108446	2.60979	3.09605e+06	820076	26.4878	1.0583e+07	2.42692e+06	2068977	424171	525458	97955	22.932	20.501	18.642	2580559	628760	24.3652
51	|P02768|ALBU_HUMAN	LVNEVTEFAK	4.16367	0.120497	2.894	2.55806e+06	670103	26.1958	9.18039e+06	2.19097e+06	1663383	370610	396082	85094	23.866	22.28	21.484	2850399	611560	21.4552
52	|P02748|CO9_HUMAN	TSNFNAAISLK	4.16923	0.135744	3.25586	1.66785e+06	465002	27.8804	5.18949e+06	1.72013e+06	1.07055e+06	362915	268969	93520	33.146	33.9	34.77	1894865	403437	21.291
53	|P01008|ANT3_HUMAN	DDLYVSDAFHK	4.19807	0.101311	2.41329	605441	183541	30.3153	2.11077e+06	526833	425990	107575	101942	23974	24.959	25.253	23.517	613963	137572	22.4072
54	|P00751|CFAB_HUMAN	EELLPAQDIK	4.20235	0.117969	2.80722	5.58058e+06	1.42426e+06	25.5218	19962844	4.3489e+06	3.66822e+06	714250	908550	190101	21.785	19.471	20.924	5646673	1004200	17.7839
55	|P01871|IGHM_HUMAN	GFPSVLR	4.21363	0.153177	3.63527	4.87887e+06	1.19034e+06	24.398	1.66508e+07	3.47511e+06	3.40929e+06	721982	862202	187077	20.87	21.177	21.698	4881786	825356	16.9068
56	|P01024|CO3_HUMAN	ISLPESLK	4.26566	0.136614	3.20264	4.01623e+06	986070	24.5522	1.36478e+07	3.16502e+06	2.70097e+06	650365	665421	151562	23.191	24.079	22.777	3989030	665556	16.6847
57	|P00748|FA12_HUMAN	VVGGLVALR	4.29145	0.153808	3.58406	6.84227e+06	2.02787e+06	29.6373	2.64604e+07	7231857	4.63906e+06	1.28062e+06	1.10729e+06	325967	27.331	27.605	29.438	6857727	1481363	21.6014
58	|P01008|ANT3_HUMAN	FATTFYQHLADSK	4.33167	0.137959	3.18489	2.93218e+06	954470	32.5516	1.01231e+07	2.18197e+06	1.89403e+06	447748	441892	98296	21.554	23.64	22.244	2793269	502481	17.989
59	|P00738|HPT_HUMAN	VTSIQDWVQK	4.66936	0.120149	2.57313	1.18794e+06	352174	29.6457	4.29723e+06	1.17905e+06	763250	177244	182822	44733	27.437	23.222	24.468	996328	279526	28.0556
60	|P0C0L5|CO4B_HUMAN	VGDTLNLNLR	4.70961	0.12815	2.72103	4.20177e+06	1.11655e+06	26.5734	1.48391e+07	3.03798e+06	2.7872e+06	571036	680471	126577	20.473	20.488	18.601	4538565	820857	18.0863
61	|P06396|GELS_HUMAN	AGALNSNDAFVLK	4.7536	0.137489	2.8923	1.33832e+06	398564	29.7809	5.16659e+06	1.40234e+06	877693	204322	208942	50564	27.142	23.279	24.2	1340002	351706	26.2467
62	|P10909|CLUS_HUMAN	TLLSNLEEAK	4.85707	0.141654	2.91645	5.55462e+06	1.49524e+06	26.9189	1.9593e+07	4.6658e+06	3.55512e+06	752316	827071	172327	23.814	21.161	20.836	5425842	1097724	20.2314
63	|P02787|TRFE_HUMAN	SASDLTWDNLK	4.95881	0.111182	2.24211	2.0599e+06	547500	26.5789	7.30791e+06	1.43237e+06	1.31365e+06	329221	305803	61824	19.6	25.062	20.217	1718627	435095	25.3164
64	|P09871|C1S_HUMAN	TNFDNDIALVR	5.08138	0.109231	2.14962	2.17209e+06	479567	22.0786	7.0192e+06	1.30313e+06	1.32839e+06	233571	310786	76762	18.565	17.583	24.699	2018153	300975	14.9134
65	|P01009|A1AT_HUMAN	SVLGQLGITK	5.13379	0.113682	2.21439	3.2832e+06	868125	26.4414	1.15269e+07	2.69493e+06	2112621	485893	489617	108378	23.379	23	22.135	3186725	661690	20.764
66	|P00742|FA10_HUMAN	MLEVPYVDR	5.1773	0.0860857	1.66275	5.42362e+06	1.47181e+06	27.137	1.86338e+07	4.078e+06	3.48591e+06	809493	840984	194310	21.885	23.222	23.105	4856686	1064430	21.9168
67	|P01011|AACT_HUMAN	EIGELYLPK	5.19064	0.101458	1.95464	4.57102e+06	1.00753e+06	22.0417	1.44639e+07	2.90929e+06	2.92464e+06	602626	733364	155061	20.114	20.605	21.144	4540836	638563	14.0627
68	|P02760|AMBP_HUMAN	ETLLQDFR	5.21305	0.107072	2.05393	8.27081e+06	1.72484e+06	20.8546	2.61777e+07	4.40377e+06	5.3264e+06	1.0216e+06	1.32345e+06	235266	16.823	19.18	17.777	8233701	1297231	15.7551
69	|P43652|AFAM_HUMAN	FLVNLVK	5.22264	0.124629	2.38632	1.97194e+06	512062	25.9675	6.93872e+06	1.33664e+06	1.30355e+06	336588	319523	77362	19.264	25.821	24.212	1939161	382442	19.7221
70	|P04004|VTNC_HUMAN	FEDGVLDPDYPR	5.23312	0.0650626	1.24329	2.53299e+06	581747	22.9668	8.04445e+06	1.53617e+06	1.58537e+06	295509	395139	80355	19.096	18.64	20.336	2225522	439035	19.7273
71	|P02741|CRP_HUMAN	GYSIFSYATK	5.3217	0.0865764	1.62685	1.65473e+06	395975	23.9299	5.38168e+06	1.12363e+06	1.06679e+06	227752	255871	48905	20.879	21.349	19.113	1431848	415456	29.0154
72	|P04114|APOB_HUMAN	TEVIPPLIENR	5.33842	0.0756675	1.41741	8.80599e+06	1.91201e+06	21.7126	2.89518e+07	5.38811e+06	5.53937e+06	1.2117e+06	1.33246e+06	234710	18.611	21.874	17.615	8185256	1690668	20.655
73	|P00734|THRB_HUMAN	ELLESYIDGR	5.39794	0.0499187	0.924774	5.12826e+06	1.12684e+06	21.9731	15233281	2.84953e+06	3.14947e+06	538137	816527	152877	18.706	17.087	18.723	4555714	999808	21.9462
74	|P02790|HEMO_HUMAN	NFPSPVDAAFR	5.42228	0.0614628	1.13352	6.39871e+06	1.53282e+06	23.9551	2.1589e+07	4.75457e+06	4.00057e+06	877864	953848	180374	22.023	21.943	18.91	5757831	1364615	23.7002
75	|P04003|C4BPA_HUMAN	EDVYVVGTVLR	5.45534	0.0557974	1.0228	3.6936e+06	964259	26.1062	1.15942e+07	2.16302e+06	2.34304e+06	420876	552300	101766	18.656	17.963	18.426	3441278	697412	20.2661
76	|P32119|PRDX2_HUMAN	GLFIIDGK	5.501	0.0797656	1.45002	4.0945e+06	873630	21.3367	1.34015e+07	2.89326e+06	2.78263e+06	503304	698648	134629	21.589	18.087	19.27	3508541	465751	13.2748
77	|P01876|IGHA1_HUMAN	DASGVTFTWTPSSGK	5.52958	0.0387567	0.700898	1.00004e+06	260034	26.0023	3.18504e+06	697170	607570	113940	147269	31091	21.889	18.753	21.112	627714	171651	27.3454
78	|P01023|A2MG_HUMAN	TEHPFTVEEFVLPK	5.57151	0.0606946	1.08937	2.3433e+06	588157	25.0995	7.64573e+06	1.42303e+06	1.37111e+06	221391	293098	51378	18.612	16.147	17.529	1519386	263403	17.3361
79	|P05155|IC1_HUMAN	FQPTLLTLPR	5.72064	0.0644848	1.12723	5.84713e+06	1.4217e+06	24.3145	1.9931e+07	3.44908e+06	3.61452e+06	756481	805245	149232	17.305	20.929	18.533	4883381	1087512	22.2696
80	|P02748|CO9_HUMAN	LSPIYNLVPVK	5.72785	0.0642439	1.12161	3.86113e+06	863819	22.3722	1.22264e+07	2.43171e+06	2373295	459503	553054	98402	19.889	19.361	17.792	3276727	690215	21.0642
81	|P02750|A2GL_HUMAN	DLLLPQPDLR	5.85209	0.0388355	0.663618	8.89066e+06	1.66008e+06	18.6722	2.81575e+07	4974499	5.31512e+06	954039	1.26669e+06	234218	17.667	17.95	18.491	7671595	1703625	22.2069
82	|Q14624|ITIH4_HUMAN	LGVYELLLK	6.02244	0.0536278	0.890466	1.42986e+06	380882	26.6377	4.30797e+06	1.05705e+06	816478	248683	196652	43949	24.537	30.458	22.349	1127186	334127	29.6426
83	|P51884|LUM_HUMAN	SLEYLDLSFNQIAR	6.17723	0.0387224	0.626857	169383	68522.7	40.4543	459340	148432	88382.8	17784.4	26851.8	10814	32.314	20.122	40.273	108128	36830.6	34.0619

## Sheet: Qy1_RT
SST_RT_STDEV_Figure6A_Left_ID	SST_RT_STDEV_Figure6A_Left_Field1	SST_RT_STDEV_Figure6A_Left_Field2	SST_RT_STDEV_Figure6A_Left_Field3	SST_RT_STDEV_Figure6A_Left_Field4	SST_RT_CV_Figure6A_Right_ID	SST_RT_CV_Figure6A_Right_Field1	SST_RT_CV_Figure6A_Right_Field2	SST_RT_CV_Figure6A_Right_Field3	SST_HeavySignal_Figure6B_Left_ID	SST_HeavySignal_Figure6B_Left_Field1	SST_HeavySignal_Figure6B_Left_Field2	SST_HeavySignal_Figure6B_Left_Field3	SST_HeavySignal_Figure6B_Left_Field4	SST_HeavySignal_CV_Figure6B_Rig_ID	SST_HeavySignal_CV_Figure6B_Rig_Field1	SST_HeavySignal_CV_Figure6B_Rig_Field2	SST_HeavySignal_CV_Figure6B_Rig_Field3	LMH_QCSIL_Signal_STDEV_Figure6C_Field1	LMH_QCSIL_Signal_STDEV_Figure6C_Field2	LMH_QCSIL_Signal_STDEV_Figure6C_High QC	LMH_QCSIL_Signal_STDEV_Figure6C_Field4	LMH_QC_HeavySignal_CV_Figure6C__Field1	LMH_QC_HeavySignal_CV_Figure6C__Field2	LMH_QC_HeavySignal_CV_Figure6C__High QC	Mid QC	1000 Sample_83SIL_CV_Figure6D_R_ID	1000 Sample_83SIL_CV_Figure6D_R_Field1	1000 Sample_83SIL_CV_Figure6D_R_Field2	CV %	1000Sample_SIL_Average_STDEV_Fi_Field1	1000Sample_SIL_Average_STDEV_Fi_Field2	SIL Intensity	1000Sample_SIL_Average_STDEV_Fi_Field4
1	VVLSQGSK	1	1.47418	0.0154884	1	VVLSQGSK	1	1.05064	1	VVLSQGSK	1	1.97633e+06	1.23731e+06	1	VVLSQGSK	1	62.6066	VVLSQGSK	1	6.13746e+06	4.48907e+06	VVLSQGSK	1	73.142	48.92	1	VVLSQGSK	1	55.2095	VVLSQGSK	1	2253609	1244207
2	VAQELEEK	2	1.4981	0.0463848	2	VAQELEEK	2	3.09624	2	VAQELEEK	2	686483	205379	2	VAQELEEK	2	29.9176	VAQELEEK	2	2.39293e+06	760921	VAQELEEK	2	31.799	30.709	2	VAQELEEK	2	37.122	VAQELEEK	2	657687	244146
3	ATEHLSTLSEK	3	1.52768	0.0575728	3	ATEHLSTLSEK	3	3.76863	3	ATEHLSTLSEK	3	1.38206e+06	534255	3	ATEHLSTLSEK	3	38.6563	ATEHLSTLSEK	3	4.88552e+06	1.68138e+06	ATEHLSTLSEK	3	34.416	32.942	3	ATEHLSTLSEK	3	34.7017	ATEHLSTLSEK	3	1673258	580649
4	SLAPTAAAK	4	1.54415	0.075159	4	SLAPTAAAK	4	4.86734	4	SLAPTAAAK	4	1.36126e+06	561869	4	SLAPTAAAK	4	41.2758	SLAPTAAAK	4	5.10614e+06	1.51557e+06	SLAPTAAAK	4	29.681	35.706	4	SLAPTAAAK	4	36.0264	SLAPTAAAK	4	1319777	475468
5	SPELQAEAK	5	1.59077	0.0737217	5	SPELQAEAK	5	4.63433	5	SPELQAEAK	5	2.08515e+06	654565	5	SPELQAEAK	5	31.3917	SPELQAEAK	5	7.69993e+06	1510960	SPELQAEAK	5	19.623	20.742	5	SPELQAEAK	5	22.2963	SPELQAEAK	5	2091702	466373
6	TAAQNLYEK	6	1.82704	0.103455	6	TAAQNLYEK	6	5.6624	6	TAAQNLYEK	6	2.15269e+06	690569	6	TAAQNLYEK	6	32.0793	TAAQNLYEK	6	8.37719e+06	2.06248e+06	TAAQNLYEK	6	24.62	24.964	6	TAAQNLYEK	6	24.1257	TAAQNLYEK	6	2227844	537484
7	VTYDVSR	7	1.87794	0.0797634	7	VTYDVSR	7	4.24738	7	VTYDVSR	7	1.88846e+06	474970	7	VTYDVSR	7	25.1512	VTYDVSR	7	6.58402e+06	1.45928e+06	VTYDVSR	7	22.164	22.405	7	VTYDVSR	7	18.5914	VTYDVSR	7	1942031	361051
8	SDIAPVAR	8	1.9327	0.0884113	8	SDIAPVAR	8	4.57449	8	SDIAPVAR	8	5.13908e+06	1.41579e+06	8	SDIAPVAR	8	27.5496	SDIAPVAR	8	1.81919e+07	4.2303e+06	SDIAPVAR	8	23.254	25.772	8	SDIAPVAR	8	20.3941	SDIAPVAR	8	5271478	1075072
9	LGNQEPGGQTALK	9	1.99849	0.0943567	9	LGNQEPGGQTALK	9	4.7214	9	LGNQEPGGQTALK	9	2.9545e+06	863440	9	LGNQEPGGQTALK	9	29.2246	LGNQEPGGQTALK	9	1.09583e+07	2.57686e+06	LGNQEPGGQTALK	9	23.515	24.658	9	LGNQEPGGQTALK	9	22.7573	LGNQEPGGQTALK	9	3018661	686967
10	EQPPSLTR	10	1.99974	0.0911004	10	EQPPSLTR	10	4.55561	10	EQPPSLTR	10	7.24733e+06	1.85021e+06	10	EQPPSLTR	10	25.5295	EQPPSLTR	10	2.56589e+07	6.36622e+06	EQPPSLTR	10	24.811	23.579	10	EQPPSLTR	10	19.4529	EQPPSLTR	10	7330066	1425911
11	EIQNAVNGVK	11	2.03019	0.091602	11	EIQNAVNGVK	11	4.51199	11	EIQNAVNGVK	11	734043	201802	11	EIQNAVNGVK	11	27.4918	EIQNAVNGVK	11	2.54744e+06	521116	EIQNAVNGVK	11	20.456	21.034	11	EIQNAVNGVK	11	23.6484	EIQNAVNGVK	11	734802	173769
12	QINDYVEK	12	2.27531	0.0869621	12	QINDYVEK	12	3.822	12	QINDYVEK	12	936754	282948	12	QINDYVEK	12	30.2051	QINDYVEK	12	3369358	868265	QINDYVEK	12	25.769	25.955	12	QINDYVEK	12	29.1164	QINDYVEK	12	907401	264202
13	YSPGGTPTAIK	13	2.3401	0.103937	13	YSPGGTPTAIK	13	4.44157	13	YSPGGTPTAIK	13	5.19341e+06	1.48349e+06	13	YSPGGTPTAIK	13	28.5648	YSPGGTPTAIK	13	1.93372e+07	4.50414e+06	YSPGGTPTAIK	13	23.293	23.674	13	YSPGGTPTAIK	13	18.7726	YSPGGTPTAIK	13	5280938	991370
14	ISASAEELR	14	2.34624	0.0991008	14	ISASAEELR	14	4.22382	14	ISASAEELR	14	3.69395e+06	969811	14	ISASAEELR	14	26.2541	ISASAEELR	14	1.33309e+07	3.09542e+06	ISASAEELR	14	23.22	23.465	14	ISASAEELR	14	17.7489	ISASAEELR	14	3710279	658533
15	DHAVDLIQK	15	2.39363	0.108128	15	DHAVDLIQK	15	4.5173	15	DHAVDLIQK	15	4.82074e+06	1.29642e+06	15	DHAVDLIQK	15	26.8925	DHAVDLIQK	15	1.62738e+07	3.05116e+06	DHAVDLIQK	15	18.749	19.003	15	DHAVDLIQK	15	15.2724	DHAVDLIQK	15	4838948	739025
16	VGAHAGEYGAEALER	16	2.56103	0.108866	16	VGAHAGEYGAEALER	16	4.25088	16	VGAHAGEYGAEALER	16	4.07869e+06	1.27012e+06	16	VGAHAGEYGAEALER	16	31.1403	VGAHAGEYGAEALER	16	1.46082e+07	3.1742e+06	VGAHAGEYGAEALER	16	21.729	23.077	16	VGAHAGEYGAEALER	16	24.485	VGAHAGEYGAEALER	16	4121445	1009135
17	IYLQPGR	17	2.60965	0.118921	17	IYLQPGR	17	4.55697	17	IYLQPGR	17	2.46667e+06	639713	17	IYLQPGR	17	25.9343	IYLQPGR	17	8.50343e+06	1.90961e+06	IYLQPGR	17	22.457	22.32	17	IYLQPGR	17	20.1826	IYLQPGR	17	2486644	501870
18	AGEVQEPELR	18	2.63682	0.10035	18	AGEVQEPELR	18	3.80573	18	AGEVQEPELR	18	4.7523e+06	1.18877e+06	18	AGEVQEPELR	18	25.0147	AGEVQEPELR	18	16429982	3.19073e+06	AGEVQEPELR	18	19.42	19.317	18	AGEVQEPELR	18	19.5978	AGEVQEPELR	18	4586026	898759
19	TGAQELLR	19	2.68498	0.124154	19	TGAQELLR	19	4.624	19	TGAQELLR	19	3.73781e+06	986134	19	TGAQELLR	19	26.3827	TGAQELLR	19	1.33366e+07	3.10729e+06	TGAQELLR	19	23.299	25.208	19	TGAQELLR	19	24.2876	TGAQELLR	19	3708634	900737
20	YTTEIIK	20	2.69434	0.127821	20	YTTEIIK	20	4.74405	20	YTTEIIK	20	629104	219589	20	YTTEIIK	20	34.9051	YTTEIIK	20	2.44309e+06	852256	YTTEIIK	20	34.884	28.362	20	YTTEIIK	20	34.1771	YTTEIIK	20	588423	201106
21	TGLQEVEVK	21	2.80666	0.117093	21	TGLQEVEVK	21	4.17197	21	TGLQEVEVK	21	2.55643e+06	685316	21	TGLQEVEVK	21	26.8075	TGLQEVEVK	21	8.88913e+06	1.62754e+06	TGLQEVEVK	21	18.309	23.286	21	TGLQEVEVK	21	19.8374	TGLQEVEVK	21	2534611	502802
22	AAISGENAGLVR	22	2.8226	0.114012	22	AAISGENAGLVR	22	4.03924	22	AAISGENAGLVR	22	9.25032e+06	2.53205e+06	22	AAISGENAGLVR	22	27.3726	AAISGENAGLVR	22	3.18576e+07	6.97428e+06	AAISGENAGLVR	22	21.892	19.608	22	AAISGENAGLVR	22	19.3267	AAISGENAGLVR	22	9183718	1774909
23	ALGHLDLSGNR	23	2.82543	0.133534	23	ALGHLDLSGNR	23	4.72614	23	ALGHLDLSGNR	23	2.25926e+06	688364	23	ALGHLDLSGNR	23	30.4686	ALGHLDLSGNR	23	8.0755e+06	1769357	ALGHLDLSGNR	23	21.91	23.083	23	ALGHLDLSGNR	23	20.6715	ALGHLDLSGNR	23	2326300	480880
24	VLEPTLK	24	2.85743	0.13068	24	VLEPTLK	24	4.57334	24	VLEPTLK	24	2.35259e+06	592801	24	VLEPTLK	24	25.1978	VLEPTLK	24	8.14731e+06	1.95892e+06	VLEPTLK	24	24.044	24.624	24	VLEPTLK	24	19.999	VLEPTLK	24	2366399	473256
25	TDAPDLPEENQAR	25	2.88116	0.0813115	25	TDAPDLPEENQAR	25	2.82218	25	TDAPDLPEENQAR	25	4.03543e+06	1.06318e+06	25	TDAPDLPEENQAR	25	26.3462	TDAPDLPEENQAR	25	1.34103e+07	3.02916e+06	TDAPDLPEENQAR	25	22.588	22.264	25	TDAPDLPEENQAR	25	23.0299	TDAPDLPEENQAR	25	3873693	892109
26	TPLTATLSK	26	2.95453	0.133529	26	TPLTATLSK	26	4.51946	26	TPLTATLSK	26	4.49577e+06	1.25208e+06	26	TPLTATLSK	26	27.8503	TPLTATLSK	26	1.63829e+07	4.79919e+06	TPLTATLSK	26	29.294	27.347	26	TPLTATLSK	26	26.2344	TPLTATLSK	26	4314355	1131845
27	LSSPAVITDK	27	2.97399	0.117899	27	LSSPAVITDK	27	3.96434	27	LSSPAVITDK	27	1.96118e+06	481122	27	LSSPAVITDK	27	24.5323	LSSPAVITDK	27	6.73637e+06	1.42074e+06	LSSPAVITDK	27	21.091	23.478	27	LSSPAVITDK	27	23.4803	LSSPAVITDK	27	1834703	430793
28	LGPLVEQGR	28	3.00428	0.127944	28	LGPLVEQGR	28	4.25874	28	LGPLVEQGR	28	9.26453e+06	2.22157e+06	28	LGPLVEQGR	28	23.9793	LGPLVEQGR	28	3.22985e+07	5.39171e+06	LGPLVEQGR	28	16.693	17.807	28	LGPLVEQGR	28	16.1205	LGPLVEQGR	28	9216936	1485815
29	TEGDGVYTLNDK	29	3.06801	0.0920302	29	TEGDGVYTLNDK	29	2.99967	29	TEGDGVYTLNDK	29	2.03116e+06	536870	29	TEGDGVYTLNDK	29	26.4317	TEGDGVYTLNDK	29	7.1821e+06	1.61597e+06	TEGDGVYTLNDK	29	22.5	22.18	29	TEGDGVYTLNDK	29	20.3917	TEGDGVYTLNDK	29	1989463	405686
30	DLGEENFK	30	3.13817	0.0827405	30	DLGEENFK	30	2.63659	30	DLGEENFK	30	1.32642e+06	393217	30	DLGEENFK	30	29.6451	DLGEENFK	30	4.79626e+06	1336112	DLGEENFK	30	27.857	25.767	30	DLGEENFK	30	25.2489	DLGEENFK	30	1314707	331948
31	ESDTSYVSLK	31	3.14495	0.100944	31	ESDTSYVSLK	31	3.2097	31	ESDTSYVSLK	31	1.02106e+06	227169	31	ESDTSYVSLK	31	22.2484	ESDTSYVSLK	31	3.81871e+06	1.40785e+06	ESDTSYVSLK	31	36.867	30.463	31	ESDTSYVSLK	31	15.4813	ESDTSYVSLK	31	1020773	158029
32	ILAGPAGDSNVVK	32	3.15842	0.113858	32	ILAGPAGDSNVVK	32	3.6049	32	ILAGPAGDSNVVK	32	2.56884e+06	822845	32	ILAGPAGDSNVVK	32	32.0318	ILAGPAGDSNVVK	32	1.02333e+07	2.41102e+06	ILAGPAGDSNVVK	32	23.561	29.512	32	ILAGPAGDSNVVK	32	25.3521	ILAGPAGDSNVVK	32	2678565	679072
33	ADLSGITGAR	33	3.16013	0.0956775	33	ADLSGITGAR	33	3.02764	33	ADLSGITGAR	33	6.79072e+06	1.83217e+06	33	ADLSGITGAR	33	26.9806	ADLSGITGAR	33	2.35337e+07	5.87731e+06	ADLSGITGAR	33	24.974	25.177	33	ADLSGITGAR	33	20.2776	ADLSGITGAR	33	6831556	1385278
34	TLEAQLTPR	34	3.24595	0.118883	34	TLEAQLTPR	34	3.66251	34	TLEAQLTPR	34	4.08661e+06	1.02903e+06	34	TLEAQLTPR	34	25.1806	TLEAQLTPR	34	1.40364e+07	2.64688e+06	TLEAQLTPR	34	18.857	21.965	34	TLEAQLTPR	34	17.4347	TLEAQLTPR	34	3957418	689963
35	LQGTLPVEAR	35	3.26598	0.12488	35	LQGTLPVEAR	35	3.82367	35	LQGTLPVEAR	35	1.00907e+07	2.60114e+06	35	LQGTLPVEAR	35	25.7774	LQGTLPVEAR	35	3.57611e+07	6.32651e+06	LQGTLPVEAR	35	17.691	21.728	35	LQGTLPVEAR	35	16.7108	LQGTLPVEAR	35	10224664	1708627
36	FSVVYAK	36	3.28013	0.136786	36	FSVVYAK	36	4.17013	36	FSVVYAK	36	2.27532e+06	560487	36	FSVVYAK	36	24.6333	FSVVYAK	36	7.44278e+06	1.52669e+06	FSVVYAK	36	20.512	21.614	36	FSVVYAK	36	17.1121	FSVVYAK	36	2275510	389389
37	ALFVSEEEK	37	3.35277	0.129859	37	ALFVSEEEK	37	3.87318	37	ALFVSEEEK	37	3.68217e+06	1.02727e+06	37	ALFVSEEEK	37	27.8986	ALFVSEEEK	37	1.32592e+07	3.16733e+06	ALFVSEEEK	37	23.888	25.606	37	ALFVSEEEK	37	23.9668	ALFVSEEEK	37	3667184	878905
38	SPDVINGSPISQK	38	3.35486	0.10216	38	SPDVINGSPISQK	38	3.04514	38	SPDVINGSPISQK	38	4.59426e+06	1.08686e+06	38	SPDVINGSPISQK	38	23.6569	SPDVINGSPISQK	38	1.5136e+07	2.54053e+06	SPDVINGSPISQK	38	16.785	19.824	38	SPDVINGSPISQK	38	16.6228	SPDVINGSPISQK	38	4564853	758809
39	TYLPAVDEK	39	3.40521	0.115688	39	TYLPAVDEK	39	3.39739	39	TYLPAVDEK	39	4.45835e+06	1.29817e+06	39	TYLPAVDEK	39	29.1178	TYLPAVDEK	39	1.60434e+07	4.3122e+06	TYLPAVDEK	39	26.878	29.271	39	TYLPAVDEK	39	25.5776	TYLPAVDEK	39	4247625	1086439
40	LALDNGGLAR	40	3.52949	0.114668	40	LALDNGGLAR	40	3.24886	40	LALDNGGLAR	40	8.16486e+06	2.19483e+06	40	LALDNGGLAR	40	26.8815	LALDNGGLAR	40	2.86807e+07	6.6122e+06	LALDNGGLAR	40	23.054	23.558	40	LALDNGGLAR	40	21.415	LALDNGGLAR	40	8315126	1780681
41	NGVAQEPVHLDSPAIK	41	3.54543	0.124994	41	NGVAQEPVHLDSPAIK	41	3.5255	41	NGVAQEPVHLDSPAIK	41	3.28396e+06	980281	41	NGVAQEPVHLDSPAIK	41	29.8506	NGVAQEPVHLDSPAIK	41	1.07379e+07	2.5148e+06	NGVAQEPVHLDSPAIK	41	23.42	24.864	41	NGVAQEPVHLDSPAIK	41	22.885	NGVAQEPVHLDSPAIK	41	3229035	738966
42	IDVHLVPDR	42	3.57659	0.124385	42	IDVHLVPDR	42	3.47775	42	IDVHLVPDR	42	4.00605e+06	1.24061e+06	42	IDVHLVPDR	42	30.9685	IDVHLVPDR	42	1.44293e+07	3.4293e+06	IDVHLVPDR	42	23.766	25.377	42	IDVHLVPDR	42	22.3088	IDVHLVPDR	42	4063465	906510
43	NSLFEYQK	43	3.6828	0.128754	43	NSLFEYQK	43	3.4961	43	NSLFEYQK	43	2.27502e+06	913494	43	NSLFEYQK	43	40.1532	NSLFEYQK	43	8.244e+06	2.55715e+06	NSLFEYQK	43	31.018	33.997	43	NSLFEYQK	43	38.3797	NSLFEYQK	43	2331050	894650
44	DGAGDVAFVK	44	3.7026	0.0902647	44	DGAGDVAFVK	44	2.43787	44	DGAGDVAFVK	44	2.4233e+06	825739	44	DGAGDVAFVK	44	34.0749	DGAGDVAFVK	44	9.0245e+06	2456409	DGAGDVAFVK	44	27.219	27.73	44	DGAGDVAFVK	44	29.8912	DGAGDVAFVK	44	2465305	736910
45	AATVGSLAGQPLQER	45	3.81794	0.113863	45	AATVGSLAGQPLQER	45	2.98231	45	AATVGSLAGQPLQER	45	3.22303e+06	871984	45	AATVGSLAGQPLQER	45	27.0548	AATVGSLAGQPLQER	45	1.09669e+07	1.99767e+06	AATVGSLAGQPLQER	45	18.215	18.677	45	AATVGSLAGQPLQER	45	15.6504	AATVGSLAGQPLQER	45	3283930	513948
46	VGYVSGWGR	46	3.83029	0.125861	46	VGYVSGWGR	46	3.28593	46	VGYVSGWGR	46	5.50573e+06	2.01625e+06	46	VGYVSGWGR	46	36.6209	VGYVSGWGR	46	2.02236e+07	4.8864e+06	VGYVSGWGR	46	24.162	25.557	46	VGYVSGWGR	46	31.3021	VGYVSGWGR	46	4723368	1478515
47	DALSSVQESQVAQQAR	47	3.87862	0.0667761	47	DALSSVQESQVAQQAR	47	1.72165	47	DALSSVQESQVAQQAR	47	755529	223863	47	DALSSVQESQVAQQAR	47	29.63	DALSSVQESQVAQQAR	47	2.43439e+06	600433	DALSSVQESQVAQQAR	47	24.665	26.783	47	DALSSVQESQVAQQAR	47	16.5021	DALSSVQESQVAQQAR	47	859713	141871
48	LLELTGPK	48	3.91254	0.139539	48	LLELTGPK	48	3.56647	48	LLELTGPK	48	4.06916e+06	943251	48	LLELTGPK	48	23.1805	LLELTGPK	48	1.40429e+07	2.70238e+06	LLELTGPK	48	19.244	19.669	48	LLELTGPK	48	14.9468	LLELTGPK	48	4108445	614081
49	LFLEPTR	49	4.139	0.144	49	LFLEPTR	49	3.47911	49	LFLEPTR	49	5.05333e+06	1.37526e+06	49	LFLEPTR	49	27.2149	LFLEPTR	49	18236914	3.74132e+06	LFLEPTR	49	20.515	24.937	49	LFLEPTR	49	19.8219	LFLEPTR	49	5110371	1012972
50	SDVVYTDWK	50	4.15534	0.108446	50	SDVVYTDWK	50	2.60979	50	SDVVYTDWK	50	3.09605e+06	820076	50	SDVVYTDWK	50	26.4878	SDVVYTDWK	50	1.0583e+07	2.42692e+06	SDVVYTDWK	50	22.932	20.501	50	SDVVYTDWK	50	24.3652	SDVVYTDWK	50	2580559	628760
51	LVNEVTEFAK	51	4.16367	0.120497	51	LVNEVTEFAK	51	2.894	51	LVNEVTEFAK	51	2.55806e+06	670103	51	LVNEVTEFAK	51	26.1958	LVNEVTEFAK	51	9.18039e+06	2.19097e+06	LVNEVTEFAK	51	23.866	22.28	51	LVNEVTEFAK	51	21.4552	LVNEVTEFAK	51	2850399	611560
52	TSNFNAAISLK	52	4.16923	0.135744	52	TSNFNAAISLK	52	3.25586	52	TSNFNAAISLK	52	1.66785e+06	465002	52	TSNFNAAISLK	52	27.8804	TSNFNAAISLK	52	5.18949e+06	1.72013e+06	TSNFNAAISLK	52	33.146	33.9	52	TSNFNAAISLK	52	21.291	TSNFNAAISLK	52	1894865	403437
53	DDLYVSDAFHK	53	4.19807	0.101311	53	DDLYVSDAFHK	53	2.41329	53	DDLYVSDAFHK	53	605441	183541	53	DDLYVSDAFHK	53	30.3153	DDLYVSDAFHK	53	2.11077e+06	526833	DDLYVSDAFHK	53	24.959	25.253	53	DDLYVSDAFHK	53	22.4072	DDLYVSDAFHK	53	613963	137572
54	EELLPAQDIK	54	4.20235	0.117969	54	EELLPAQDIK	54	2.80722	54	EELLPAQDIK	54	5.58058e+06	1.42426e+06	54	EELLPAQDIK	54	25.5218	EELLPAQDIK	54	19962844	4.3489e+06	EELLPAQDIK	54	21.785	19.471	54	EELLPAQDIK	54	17.7839	EELLPAQDIK	54	5646673	1004200
55	GFPSVLR	55	4.21363	0.153177	55	GFPSVLR	55	3.63527	55	GFPSVLR	55	4.87887e+06	1.19034e+06	55	GFPSVLR	55	24.398	GFPSVLR	55	1.66508e+07	3.47511e+06	GFPSVLR	55	20.87	21.177	55	GFPSVLR	55	16.9068	GFPSVLR	55	4881786	825356
56	ISLPESLK	56	4.26566	0.136614	56	ISLPESLK	56	3.20264	56	ISLPESLK	56	4.01623e+06	986070	56	ISLPESLK	56	24.5522	ISLPESLK	56	1.36478e+07	3.16502e+06	ISLPESLK	56	23.191	24.079	56	ISLPESLK	56	16.6847	ISLPESLK	56	3989030	665556
57	VVGGLVALR	57	4.29145	0.153808	57	VVGGLVALR	57	3.58406	57	VVGGLVALR	57	6.84227e+06	2.02787e+06	57	VVGGLVALR	57	29.6373	VVGGLVALR	57	2.64604e+07	7231857	VVGGLVALR	57	27.331	27.605	57	VVGGLVALR	57	21.6014	VVGGLVALR	57	6857727	1481363
58	FATTFYQHLADSK	58	4.33167	0.137959	58	FATTFYQHLADSK	58	3.18489	58	FATTFYQHLADSK	58	2.93218e+06	954470	58	FATTFYQHLADSK	58	32.5516	FATTFYQHLADSK	58	1.01231e+07	2.18197e+06	FATTFYQHLADSK	58	21.554	23.64	58	FATTFYQHLADSK	58	17.989	FATTFYQHLADSK	58	2793269	502481
59	VTSIQDWVQK	59	4.66936	0.120149	59	VTSIQDWVQK	59	2.57313	59	VTSIQDWVQK	59	1.18794e+06	352174	59	VTSIQDWVQK	59	29.6457	VTSIQDWVQK	59	4.29723e+06	1.17905e+06	VTSIQDWVQK	59	27.437	23.222	59	VTSIQDWVQK	59	28.0556	VTSIQDWVQK	59	996328	279526
60	VGDTLNLNLR	60	4.70961	0.12815	60	VGDTLNLNLR	60	2.72103	60	VGDTLNLNLR	60	4.20177e+06	1.11655e+06	60	VGDTLNLNLR	60	26.5734	VGDTLNLNLR	60	1.48391e+07	3.03798e+06	VGDTLNLNLR	60	20.473	20.488	60	VGDTLNLNLR	60	18.0863	VGDTLNLNLR	60	4538565	820857
61	AGALNSNDAFVLK	61	4.7536	0.137489	61	AGALNSNDAFVLK	61	2.8923	61	AGALNSNDAFVLK	61	1.33832e+06	398564	61	AGALNSNDAFVLK	61	29.7809	AGALNSNDAFVLK	61	5.16659e+06	1.40234e+06	AGALNSNDAFVLK	61	27.142	23.279	61	AGALNSNDAFVLK	61	26.2467	AGALNSNDAFVLK	61	1340002	351706
62	TLLSNLEEAK	62	4.85707	0.141654	62	TLLSNLEEAK	62	2.91645	62	TLLSNLEEAK	62	5.55462e+06	1.49524e+06	62	TLLSNLEEAK	62	26.9189	TLLSNLEEAK	62	1.9593e+07	4.6658e+06	TLLSNLEEAK	62	23.814	21.161	62	TLLSNLEEAK	62	20.2314	TLLSNLEEAK	62	5425842	1097724
63	SASDLTWDNLK	63	4.95881	0.111182	63	SASDLTWDNLK	63	2.24211	63	SASDLTWDNLK	63	2.0599e+06	547500	63	SASDLTWDNLK	63	26.5789	SASDLTWDNLK	63	7.30791e+06	1.43237e+06	SASDLTWDNLK	63	19.6	25.062	63	SASDLTWDNLK	63	25.3164	SASDLTWDNLK	63	1718627	435095
64	TNFDNDIALVR	64	5.08138	0.109231	64	TNFDNDIALVR	64	2.14962	64	TNFDNDIALVR	64	2.17209e+06	479567	64	TNFDNDIALVR	64	22.0786	TNFDNDIALVR	64	7.0192e+06	1.30313e+06	TNFDNDIALVR	64	18.565	17.583	64	TNFDNDIALVR	64	14.9134	TNFDNDIALVR	64	2018153	300975
65	SVLGQLGITK	65	5.13379	0.113682	65	SVLGQLGITK	65	2.21439	65	SVLGQLGITK	65	3.2832e+06	868125	65	SVLGQLGITK	65	26.4414	SVLGQLGITK	65	1.15269e+07	2.69493e+06	SVLGQLGITK	65	23.379	23	65	SVLGQLGITK	65	20.764	SVLGQLGITK	65	3186725	661690
66	MLEVPYVDR	66	5.1773	0.0860857	66	MLEVPYVDR	66	1.66275	66	MLEVPYVDR	66	5.42362e+06	1.47181e+06	66	MLEVPYVDR	66	27.137	MLEVPYVDR	66	1.86338e+07	4.078e+06	MLEVPYVDR	66	21.885	23.222	66	MLEVPYVDR	66	21.9168	MLEVPYVDR	66	4856686	1064430
67	EIGELYLPK	67	5.19064	0.101458	67	EIGELYLPK	67	1.95464	67	EIGELYLPK	67	4.57102e+06	1.00753e+06	67	EIGELYLPK	67	22.0417	EIGELYLPK	67	1.44639e+07	2.90929e+06	EIGELYLPK	67	20.114	20.605	67	EIGELYLPK	67	14.0627	EIGELYLPK	67	4540836	638563
68	ETLLQDFR	68	5.21305	0.107072	68	ETLLQDFR	68	2.05393	68	ETLLQDFR	68	8.27081e+06	1.72484e+06	68	ETLLQDFR	68	20.8546	ETLLQDFR	68	2.61777e+07	4.40377e+06	ETLLQDFR	68	16.823	19.18	68	ETLLQDFR	68	15.7551	ETLLQDFR	68	8233701	1297231
69	FLVNLVK	69	5.22264	0.124629	69	FLVNLVK	69	2.38632	69	FLVNLVK	69	1.97194e+06	512062	69	FLVNLVK	69	25.9675	FLVNLVK	69	6.93872e+06	1.33664e+06	FLVNLVK	69	19.264	25.821	69	FLVNLVK	69	19.7221	FLVNLVK	69	1939161	382442
70	FEDGVLDPDYPR	70	5.23312	0.0650626	70	FEDGVLDPDYPR	70	1.24329	70	FEDGVLDPDYPR	70	2.53299e+06	581747	70	FEDGVLDPDYPR	70	22.9668	FEDGVLDPDYPR	70	8.04445e+06	1.53617e+06	FEDGVLDPDYPR	70	19.096	18.64	70	FEDGVLDPDYPR	70	19.7273	FEDGVLDPDYPR	70	2225522	439035
71	GYSIFSYATK	71	5.3217	0.0865764	71	GYSIFSYATK	71	1.62685	71	GYSIFSYATK	71	1.65473e+06	395975	71	GYSIFSYATK	71	23.9299	GYSIFSYATK	71	5.38168e+06	1.12363e+06	GYSIFSYATK	71	20.879	21.349	71	GYSIFSYATK	71	29.0154	GYSIFSYATK	71	1431848	415456
72	TEVIPPLIENR	72	5.33842	0.0756675	72	TEVIPPLIENR	72	1.41741	72	TEVIPPLIENR	72	8.80599e+06	1.91201e+06	72	TEVIPPLIENR	72	21.7126	TEVIPPLIENR	72	2.89518e+07	5.38811e+06	TEVIPPLIENR	72	18.611	21.874	72	TEVIPPLIENR	72	20.655	TEVIPPLIENR	72	8185256	1690668
73	ELLESYIDGR	73	5.39794	0.0499187	73	ELLESYIDGR	73	0.924774	73	ELLESYIDGR	73	5.12826e+06	1.12684e+06	73	ELLESYIDGR	73	21.9731	ELLESYIDGR	73	15233281	2.84953e+06	ELLESYIDGR	73	18.706	17.087	73	ELLESYIDGR	73	21.9462	ELLESYIDGR	73	4555714	999808
74	NFPSPVDAAFR	74	5.42228	0.0614628	74	NFPSPVDAAFR	74	1.13352	74	NFPSPVDAAFR	74	6.39871e+06	1.53282e+06	74	NFPSPVDAAFR	74	23.9551	NFPSPVDAAFR	74	2.1589e+07	4.75457e+06	NFPSPVDAAFR	74	22.023	21.943	74	NFPSPVDAAFR	74	23.7002	NFPSPVDAAFR	74	5757831	1364615
75	EDVYVVGTVLR	75	5.45534	0.0557974	75	EDVYVVGTVLR	75	1.0228	75	EDVYVVGTVLR	75	3.6936e+06	964259	75	EDVYVVGTVLR	75	26.1062	EDVYVVGTVLR	75	1.15942e+07	2.16302e+06	EDVYVVGTVLR	75	18.656	17.963	75	EDVYVVGTVLR	75	20.2661	EDVYVVGTVLR	75	3441278	697412
76	GLFIIDGK	76	5.501	0.0797656	76	GLFIIDGK	76	1.45002	76	GLFIIDGK	76	4.0945e+06	873630	76	GLFIIDGK	76	21.3367	GLFIIDGK	76	1.34015e+07	2.89326e+06	GLFIIDGK	76	21.589	18.087	76	GLFIIDGK	76	13.2748	GLFIIDGK	76	3508541	465751
77	DASGVTFTWTPSSGK	77	5.52958	0.0387567	77	DASGVTFTWTPSSGK	77	0.700898	77	DASGVTFTWTPSSGK	77	1.00004e+06	260034	77	DASGVTFTWTPSSGK	77	26.0023	DASGVTFTWTPSSGK	77	3.18504e+06	697170	DASGVTFTWTPSSGK	77	21.889	18.753	77	DASGVTFTWTPSSGK	77	27.3454	DASGVTFTWTPSSGK	77	627714	171651
78	TEHPFTVEEFVLPK	78	5.57151	0.0606946	78	TEHPFTVEEFVLPK	78	1.08937	78	TEHPFTVEEFVLPK	78	2.3433e+06	588157	78	TEHPFTVEEFVLPK	78	25.0995	TEHPFTVEEFVLPK	78	7.64573e+06	1.42303e+06	TEHPFTVEEFVLPK	78	18.612	16.147	78	TEHPFTVEEFVLPK	78	17.3361	TEHPFTVEEFVLPK	78	1519386	263403
79	FQPTLLTLPR	79	5.72064	0.0644848	79	FQPTLLTLPR	79	1.12723	79	FQPTLLTLPR	79	5.84713e+06	1.4217e+06	79	FQPTLLTLPR	79	24.3145	FQPTLLTLPR	79	1.9931e+07	3.44908e+06	FQPTLLTLPR	79	17.305	20.929	79	FQPTLLTLPR	79	22.2696	FQPTLLTLPR	79	4883381	1087512
80	LSPIYNLVPVK	80	5.72785	0.0642439	80	LSPIYNLVPVK	80	1.12161	80	LSPIYNLVPVK	80	3.86113e+06	863819	80	LSPIYNLVPVK	80	22.3722	LSPIYNLVPVK	80	1.22264e+07	2.43171e+06	LSPIYNLVPVK	80	19.889	19.361	80	LSPIYNLVPVK	80	21.0642	LSPIYNLVPVK	80	3276727	690215
81	DLLLPQPDLR	81	5.85209	0.0388355	81	DLLLPQPDLR	81	0.663618	81	DLLLPQPDLR	81	8.89066e+06	1.66008e+06	81	DLLLPQPDLR	81	18.6722	DLLLPQPDLR	81	2.81575e+07	4974499	DLLLPQPDLR	81	17.667	17.95	81	DLLLPQPDLR	81	22.2069	DLLLPQPDLR	81	7671595	1703625
82	LGVYELLLK	82	6.02244	0.0536278	82	LGVYELLLK	82	0.890466	82	LGVYELLLK	82	1.42986e+06	380882	82	LGVYELLLK	82	26.6377	LGVYELLLK	82	4.30797e+06	1.05705e+06	LGVYELLLK	82	24.537	30.458	82	LGVYELLLK	82	29.6426	LGVYELLLK	82	1127186	334127
83	SLEYLDLSFNQIAR	83	6.17723	0.0387224	83	SLEYLDLSFNQIAR	83	0.626857	83	SLEYLDLSFNQIAR	83	169383	68522.7	83	SLEYLDLSFNQIAR	83	40.4543	SLEYLDLSFNQIAR	83	459340	148432	SLEYLDLSFNQIAR	83	32.314	20.122	83	SLEYLDLSFNQIAR	83	34.0619	SLEYLDLSFNQIAR	83	108128	36830.6
