# Supplementary material for: Development and Clinical Evaluation of a Multiplexed Health Surveillance Panel Using Ultra High‐Throughput PRM‐MS in an Inflammatory Bowel Disease Cohort
Source: Angew Chem Int Ed Engl. 2025 Sep 22;64(46):e202507610. doi: 10.1002/anie.202507610 (PMC12603970; doi:10.1002/anie.202507610)
Supplement: Supplementary file 2 — Supporting Information [file ANIE-64-e202507610-s001.zip › anie202507610-supitem-0002-Data/9Table8.xlsx]

## Sheet: SuppTable 7
pep_id	Peptide	Protein	pep.miss	N	estimate	se	stat	p
pep74	TPLTATLSK	sp|P01876|IGHA1_HUMAN	0.00595238	968	0.420051	0.0636907	6.59517	1.08072e-10
pep70	DASGVTFTWTPSSGK	sp|P01876|IGHA1_HUMAN	0.00496032	968	0.401083	0.0632745	6.33878	5.18624e-10
pep28	FATTFYQHLADSK	sp|P01008|ANT3_HUMAN	0.000992063	973	-0.386145	0.0629244	-6.13665	1.22694e-09
pep68	DLGEENFK	sp|P02768|ALBU_HUMAN	0.00198413	973	-0.346903	0.0631652	-5.492	5.07786e-08
pep44	TEHPFTVEEFVLPK	sp|P01023|A2MG_HUMAN	0.000992063	973	-0.319655	0.0622558	-5.13454	3.41801e-07
pep19	DDLYVSDAFHK	sp|P01008|ANT3_HUMAN	0.104167	878	-0.341393	0.0664765	-5.13554	3.46963e-07
pep73	SDIAPVAR	sp|P01023|A2MG_HUMAN	0.00297619	971	-0.312294	0.0621747	-5.02284	6.06146e-07
pep56	IYLQPGR	sp|P19823|ITIH2_HUMAN	0.00297619	972	-0.282565	0.0633423	-4.46091	9.11807e-06
pep80	NSLFEYQK	sp|P02671|FIBA_HUMAN	0.00198413	973	-0.287017	0.0642554	-4.46681	9.7476e-06
pep30	VVGGLVALR	sp|P00748|FA12_HUMAN	0.00892857	966	-0.27887	0.0637803	-4.37235	1.45905e-05
pep59	ALGHLDLSGNR	sp|P02750|A2GL_HUMAN	0.00198413	973	0.278719	0.0657573	4.23861	2.63965e-05
pep17	VTYDVSR	sp|P19827|ITIH1_HUMAN	0.00396825	972	-0.271212	0.0643561	-4.21425	2.92839e-05
pep35	EELLPAQDIK	sp|P00751|CFAB_HUMAN	0.0138889	964	-0.26586	0.0644306	-4.1263	4.23005e-05
pep4	LGVYELLLK	sp|Q14624|ITIH4_HUMAN	0.00198413	971	-0.257626	0.0644579	-3.99681	7.26129e-05
pep41	LFLEPTR	sp|P00747|PLMN_HUMAN	0.0109127	967	-0.252177	0.063974	-3.94187	9.11044e-05
pep57	ADLSGITGAR	sp|P01011|AACT_HUMAN	0.00396825	973	-0.250881	0.0636614	-3.94086	9.1607e-05
pep3	ESDTSYVSLK	sp|P02741|CRP_HUMAN	0.298611	682	0.32669	0.0833244	3.9207	0.000100967
pep81	DLLLPQPDLR	sp|P02750|A2GL_HUMAN	0.000992063	973	0.255176	0.0651834	3.91474	0.000102072
pep51	ETLLQDFR	sp|P02760|AMBP_HUMAN	0.00198413	973	0.237761	0.0628776	3.78134	0.000165535
pep29	AAISGENAGLVR	sp|P19827|ITIH1_HUMAN	0.0138889	960	-0.236272	0.0638232	-3.70199	0.000235062
pep46	EDVYVVGTVLR	sp|P04003|C4BPA_HUMAN	0.00892857	966	-0.233948	0.0636755	-3.67407	0.000261284
pep54	SPELQAEAK	sp|P02652|APOA2_HUMAN	0.000992063	973	-0.253651	0.0696542	-3.64158	0.000294382
pep47	GFPSVLR	sp|P01871|IGHM_HUMAN	0.00198413	973	0.245122	0.0675984	3.62615	0.000313567
pep60	DGAGDVAFVK	sp|P02787|TRFE_HUMAN	0.000992063	973	-0.235543	0.0652792	-3.60824	0.000335623
pep9	FEDGVLDPDYPR	sp|P04004|VTNC_HUMAN	0.369048	622	-0.277155	0.0800048	-3.46423	0.000568547
pep22	LQGTLPVEAR	sp|P01031|CO5_HUMAN	0.0535714	924	-0.197563	0.0649615	-3.04124	0.00242286
pep42	TGAQELLR	sp|P06396|GELS_HUMAN	0.00198413	973	-0.192773	0.0642548	-3.00014	0.0028278
pep31	TDAPDLPEENQAR	sp|P01031|CO5_HUMAN	0.015873	961	-0.186861	0.0637249	-2.9323	0.00344478
pep25	TEVIPPLIENR	sp|P04114|APOB_HUMAN	0.00595238	971	-0.18604	0.0657337	-2.83021	0.00482085
pep10	YSPGGTPTAIK	sp|P03952|KLKB1_HUMAN	0.046627	932	-0.185338	0.0669982	-2.76631	0.00585819
pep15	SDVVYTDWK	sp|P02763|A1AG1_HUMAN	0.0128968	963	0.200154	0.0729469	2.74384	0.00625606
pep23	TLLSNLEEAK	sp|P10909|CLUS_HUMAN	0.0119048	963	0.173679	0.0639358	2.71645	0.00671737
pep2	LVNEVTEFAK	sp|P02768|ALBU_HUMAN	0.463294	518	-0.232281	0.087314	-2.66029	0.00805123
pep67	VGYVSGWGR	sp|P00738|HPT_HUMAN	0.00297619	971	0.187834	0.0711469	2.64008	0.00851369
pep63	FQPTLLTLPR	sp|P05155|IC1_HUMAN	0.000992063	973	-0.169209	0.0648662	-2.60859	0.0093469
pep66	LALDNGGLAR	sp|Q14624|ITIH4_HUMAN	0.00198413	973	-0.160266	0.0646791	-2.47786	0.013511
pep37	VLEPTLK	sp|P02774|VTDB_HUMAN	0.000992063	973	0.156213	0.0633911	2.46428	0.0139017
pep13	MLEVPYVDR	sp|P00742|FA10_HUMAN	0.0972222	880	-0.162468	0.0680642	-2.38698	0.0173377
pep12	LSSPAVITDK	sp|P00747|PLMN_HUMAN	0.0168651	962	-0.152733	0.0653518	-2.33708	0.0197966
pep83	NFPSPVDAAFR	sp|P02790|HEMO_HUMAN	0.00198413	973	-0.151061	0.0661635	-2.28314	0.0227866
pep62	SVLGQLGITK	sp|P01009|A1AT_HUMAN	0.000992063	973	0.145076	0.0638572	2.27189	0.023498
pep49	TGLQEVEVK	sp|P01024|CO3_HUMAN	0.00198413	973	-0.148661	0.0666475	-2.23056	0.0261027
pep5	VAQELEEK	sp|O14791|APOL1_HUMAN	0.266865	715	-0.169671	0.0760553	-2.23089	0.0261744
pep34	EIQNAVNGVK	sp|P10909|CLUS_HUMAN	0.00297619	971	0.13319	0.0633092	2.1038	0.035654
pep76	EIGELYLPK	sp|P01011|AACT_HUMAN	0.00198413	973	-0.135653	0.0657636	-2.06273	0.0396209
pep24	TEGDGVYTLNDK	sp|P00739|HPTR_HUMAN	0.0168651	957	0.161251	0.07836	2.05783	0.0400305
pep32	AGALNSNDAFVLK	sp|P06396|GELS_HUMAN	0.00496032	971	-0.130329	0.0640502	-2.0348	0.0421437
pep78	DHAVDLIQK	sp|P0C0L5|CO4B_HUMAN	0.00198413	973	-0.13171	0.0672426	-1.95873	0.0506351
pep79	AGEVQEPELR	sp|P25311|ZA2G_HUMAN	0.00198413	973	0.125544	0.0651392	1.92732	0.054468
pep58	SASDLTWDNLK	sp|P02787|TRFE_HUMAN	0.00198413	973	-0.124088	0.0662027	-1.87436	0.0614024
pep55	ISLPESLK	sp|P01024|CO3_HUMAN	0	973	-0.121932	0.0663479	-1.83777	0.0666279
pep38	LSPIYNLVPVK	sp|P02748|CO9_HUMAN	0.000992063	973	0.114644	0.0654712	1.75106	0.0805282
pep27	SLAPTAAAK	sp|P19823|ITIH2_HUMAN	0.0218254	954	-0.103236	0.0644663	-1.6014	0.109621
pep61	ISASAEELR	sp|P06727|APOA4_HUMAN	0.00198413	973	-0.108798	0.0680835	-1.59801	0.110601
pep65	ELLESYIDGR	sp|P00734|THRB_HUMAN	0.00198413	973	-0.0972978	0.0646256	-1.50556	0.132774
pep72	EQPPSLTR	sp|P00748|FA12_HUMAN	0.00297619	972	0.093741	0.0642962	1.45796	0.145438
pep8	VVLSQGSK	sp|P04278|SHBG_HUMAN	0.417659	571	0.116683	0.0843784	1.38285	0.167256
pep21	TNFDNDIALVR	sp|P09871|C1S_HUMAN	0.0535714	922	0.0872335	0.0657379	1.32699	0.184842
pep6	YTTEIIK	sp|P00736|C1R_HUMAN	0.320437	660	0.0993503	0.0797328	1.24604	0.213434
pep48	QINDYVEK	sp|P01009|A1AT_HUMAN	0	973	0.0813825	0.0658311	1.23623	0.216922
pep77	VGAHAGEYGAEALER	sp|P69905|HBA_HUMAN	0.00198413	973	0.0774052	0.0636413	1.21627	0.224177
pep50	LGPLVEQGR	sp|P02649|APOE_HUMAN	0.00198413	973	0.0717201	0.0638605	1.12307	0.261684
pep53	TLEAQLTPR	sp|P05546|HEP2_HUMAN	0.00297619	972	0.062553	0.0639227	0.978573	0.328035
pep43	SPDVINGSPISQK	sp|P08603|CFAH_HUMAN	0.00198413	973	-0.0539034	0.0650785	-0.828283	0.407876
pep52	DALSSVQESQVAQQAR	sp|P02656|APOC3_HUMAN	0.000992063	973	0.053254	0.0699418	0.761405	0.446729
pep71	VTSIQDWVQK	sp|P00738|HPT_HUMAN	0.000992063	973	0.0517325	0.0734752	0.704081	0.481655
pep20	TSNFNAAISLK	sp|P02748|CO9_HUMAN	0.00793651	965	0.0413594	0.0668978	0.618247	0.536676
pep7	SLEYLDLSFNQIAR	sp|P51884|LUM_HUMAN	0.0267857	950	0.0384185	0.0637873	0.60229	0.547125
pep14	ILAGPAGDSNVVK	sp|P04275|VWF_HUMAN	0.389881	599	-0.0484349	0.0813594	-0.59532	0.551856
pep26	AATVGSLAGQPLQER	sp|P02649|APOE_HUMAN	0.000992063	973	0.0360796	0.0639159	0.564485	0.572664
pep75	VGDTLNLNLR	sp|P0C0L5|CO4B_HUMAN	0.000992063	973	-0.0299198	0.066106	-0.452604	0.651016
pep18	ALFVSEEEK	sp|P00751|CFAB_HUMAN	0.00396825	972	0.0234614	0.0638426	0.367488	0.713401
pep40	FSVVYAK	sp|P02765|FETUA_HUMAN	0.000992063	973	0.0221021	0.0650871	0.339576	0.73431
pep39	TYLPAVDEK	sp|P02655|APOC2_HUMAN	0.00595238	969	-0.0203816	0.072365	-0.28165	0.778313
pep69	LGNQEPGGQTALK	sp|P08697|A2AP_HUMAN	0.00297619	972	-0.0115288	0.0640686	-0.179945	0.857234
pep16	TAAQNLYEK	sp|P02655|APOC2_HUMAN	0.0188492	957	0.0117321	0.0725376	0.161738	0.871568
pep36	FLVNLVK	sp|P43652|AFAM_HUMAN	0.00496032	970	-0.007314	0.0692934	-0.105551	0.915976
pep45	NGVAQEPVHLDSPAIK	sp|P04217|A1BG_HUMAN	0.00198413	972	-0.00612536	0.0633162	-0.0967423	0.922951
pep64	IDVHLVPDR	sp|P08603|CFAH_HUMAN	0.00198413	973	-0.00266406	0.0636107	-0.0418808	0.966602
pep82	LLELTGPK	sp|P04217|A1BG_HUMAN	0.00198413	973	-0.00212017	0.0633921	-0.0334453	0.973326
